# Supplementary material for: Ultrasound-Assisted Extraction of Phenolics from Pear Pomace: Method Optimization, Phenolic Profile, and Antioxidant Capacity
Source: Molecules. 2026 Jun 3;31(11):1938. doi: 10.3390/molecules31111938 (PMC13258349; doi:10.3390/molecules31111938)
Supplement: Supplementary file 1 [file molecules-31-01938-s001.zip]

Archive with 1 entries (1 files):
- molecules-4297089-supplementary.pdf
